# Supplementary material for: Preparation of Diosgenin-Functionalized Gold Nanoparticles: From Synthesis to Antitumor Activities
Source: Int J Mol Sci. 2025 Jan 27;26(3):1088. doi: 10.3390/ijms26031088 (PMC11817374; doi:10.3390/ijms26031088)
Supplement: Supplementary file 1 [file ijms-26-01088-s001.zip]

Archive with 1 entries (1 files):
- ijms-3390491-supplementary.pdf
